# Supplementary material for: Polymorphic design of DNA origami structures through mechanical control of modular components
Source: Nat Commun. 2017 Dec 12;8:2067. doi: 10.1038/s41467-017-02127-6 (PMC5727162; doi:10.1038/s41467-017-02127-6)
Supplement: Supplementary file 4 — Supplementary Data 1 [file 41467_2017_2127_MOESM4_ESM.xlsx]

## Sheet: Staple pool (1 to 16)
		Ref	#1	#2	#3	#4	#5	#6	#7	#8	#9	#10	#11	#12	#13	#14	#15	#16
	L1 pool (17)
	A1 pool (7)
	L2 pool (10)
	A2 pool (8)
	L3 pool (11)
	A3 pool (7)
	M1 pool (10)
	A4 pool (8)
	M2 pool (11)
	M2 3hb (4)
	A5 pool (7)
	M3 pool (10)
	A6 pool (8)
	R1 pool (11)
	A7 pool (7)
	R2 pool (10)
	A8 pool (8)
	R3_01~11
	R3_504 (7)
	R3_462 (7)
	R3_420 (7)
	R3_378 (7)
	R3_336 (7)
	R3_252 (7)
	R3_168 (7)
	ADJ_01
	ADJ_02
	ADJ_03
	ADJ_04
	ADJ_05
	ADJ_06
	ADJ_07
	ADJ_08
	ADJ_09
	ADJ_10
	ADJ_11
	ADJ_12

## Sheet: Staple pool (17 to 24)
*Staple strands having different sequences from those of the reference staple set are colored as red.
Design 17 and 18
	L1	L1_01	L1_02	L1_03	L1_04	L1_05	L1_06	L1_07	L1_08	L1_09	L1_10	L1_11	L1_12
		L1_ds1	L1_ds2	L1_ds3	L1_ds4	L1_ds5
	L2	L2_01	L2_02	L2_03	L2_04	L2_05	L2_06	L2_07	L2_ss1	L2_ss2	L2_ss3
	L3 (#17)	L3_2hb_1	L3_2hb_2
	L3 (#18)	L3_3hbz_1	L3_3hbz_2	L3_3hbz_3
	M1	M1_01	M1_02	M1_03	M1_04	M1_05	M1_06	M1_07	M1_ss1	M1_ss2	M1_ss3
	M2	M2_01	M2_02	M2_03	M2_04	M2_05	M2_06	M2_07	M2_08	M2_ds1	M2_ds2	M2_ds3
	M3	M3_01	M3_02	M3_03	M3_04	M3_05	M3_06	M3_07	M3_ss1	M3_ss2	M3_ss3
	R1 (#17)	R1_2hb_1	R1_2hb_2
	R1 (#18)	R1_3hb_1	R1_3hb_2	R1_3hb_3	R1_3hb_4
	R2	R2_01	R2_02	R2_03	R2_04	R2_05	R2_06	R2_07	R2_ss1	R2_ss2	R2_ss3
	R3	R3_01	R3_02	R3_03	R3_04	R3_05	R3_06	R3_07	R3_08	R3_09	R3_10	R3_ds1
		R3_504_1	R3_504_2	R3_504_3	R3_504_4	R3_504_5	R3_504_6	R3_504_7
	A1	A1_01	A1_02	A1_03	A1_04	A1_ds1	A1_ds2	A1_ss3
	A2	A2_01	A2_02	A2_03	A2_04	A2_05	A2_ss1	A2_ss2	A2_ss3
	A3	A3_01	A3_02	A3_03	A3_04	A3_ss1	A3_ss2	A3_ss3
	A4	A4_01	A4_02	A4_03	A4_04	A4_05	A4_ds-42_1	A4_ds-42_2	A4_ds-42_3
	A5	A5_01	A5_02	A5_03	A5_04	A5_ds1	A5_ds2	A5_ss3
	A6	A6_01	A6_02	A6_03	A6_04	A6_05	A6_ss1	A6_ss2	A6_ss3
	A7	A7_01	A7_02	A7_03	A7_04	A7_ss1	A7_ss2	A7_ss3
	A8	A8_01	A8_02	A8_03	A8_04	A8_05	A8_ds-42_1	A8_ds-42_2	A8_ds-42_3
	ADJ	ADJ_02	ADJ_03	ADJ_04	ADJ_08	ADJ_09	ADJ_10
Design 19 and 20
	L1	L1_01	L1_02	L1_03	L1_04	L1_05	L1_06	L1_07	L1_08	L1_09	L1_10	L1_11	L1_12
		L1_ds1	L1_ds2	L1_ds3	L1_ds4	L1_ds5
	L2	L2_01	L2_02	L2_03	L2_04	L2_05	L2_06	L2_07	L2_ds1	L2_ds2	L2_ds3
	L3	L3_01	L3_02	L3_03	L3_04	L3_05	L3_06	L3_07	L3_08	L3_ds1	L3_ss2	L3_ss3
	M1	M1_01	M1_02	M1_03	M1_04	M1_05	M1_06	M1_07	M1_ss1	M1_ss2	M1_ss3
	M2
	M3	M3_01	M3_02	M3_03	M3_04	M3_05	M3_06	M3_07	M3_ss1	M3_ss2	M3_ss3
	R1
	R2	R2_01	R2_02	R2_03	R2_04	R2_05	R2_06	R2_07	R2_ss1	R2_ss2	R2_ss3
	R3 (#19)	R3_01	R3_02	R3_03	R3_04	R3_05	R3_06	R3_07	R3_08	R3_09	R3_10	R3_11
		R3_252_1	R3_252_2	R3_252_3	R3_252_4	R3_252_5	R3_252_6	R3_252_7
	R3 (#20)	R3_01	R3_02	R3_03	R3_04	R3_05	R3_06	R3_07	R3_08	R3_09	R3_10	R3_11
		R3_ss-433_1	R3_ss-433_2	R3_ss-433_3	R3_ss-433_4	R3_ss-433_5	R3_ss-433_6	R3_ss-433_7
	A1	A1_01	A1_02	A1_03	A1_04	A1_ds1	A1_ds2	A1_ds3
	A2	A2_01	A2_02	A2_03	A2_04	A2_05	A2_ds1	A2_ds2	A2_ds3
	A3	A3_01	A3_02	A3_03	A3_04	A3_ss1	A3_ss2	A3_ss3
	A4	A4_01	A4_02	A4_03	A4_04	A4_05	A4_ss1	A4_ss2	A4_ss3
	A5	A5_01	A5_02	A5_03	A5_04	A5_ss1	A5_ss2	A5_ss3
	A6	A6_01	A6_02	A6_03	A6_04	A6_05	A6_ss1	A6_ss2	A6_ss3
	A7	A7_01	A7_02	A7_03	A7_04	A7_ss1	A7_ss2	A7_ss3
	A8	A8_01	A8_02	A8_03	A8_04	A8_05	A8_ss1	A8_ss2	A8_ss3
	ADJ (#19)	ADJ_04	ADJ_05	ADJ_06
	ADJ (#20)
Design 21
	L1	L1_01	L1_02	L1_03	L1_04	L1_05	L1_06	L1_07	L1_08	L1_09	L1_10	L1_11	L1_12
		L1_ds1	L1_ds2	L1_ds3	L1_ds4	L1_ds5
	L2	L2_01	L2_02	L2_03	L2_04	L2_05	L2_06	L2_07	L2_ds1	L2_ds2	L2_ds3
	L3	L3_01	L3_02	L3_03	L3_04	L3_05	L3_06	L3_07	L3_08	L3_ds1	L3_ss2	L3_ss3
	M1
	M2	M2_01	M2_02	M2_03	M2_04	M2_05	M2_06	M2_07	M2_08	M2_ss1	M2_ss2	M2_ss3
	M3
	R1	R1_01	R1_02	R1_03	R1_04	R1_05	R1_06	R1_07	R1_08	R1_ss1	R1_ss2	R1_ss3
	R2
	R3	R3_01	R3_02	R3_03	R3_04	R3_05	R3_06	R3_07	R3_08	R3_09	R3_10	R3_11
		R3_ss-433_1	R3_ss-433_2	R3_ss-433_3	R3_ss-433_4	R3_ss-433_5	R3_ss-433_6	R3_ss-433_7
	A1	A1_01	A1_02	A1_03	A1_04	A1_ds1	A1_ds2	A1_ds3
	A2	A2_01	A2_02	A2_03	A2_04	A2_05	A2_ds1	A2_ds2	A2_ds3
	A3	A3_01	A3_02	A3_03	A3_04	A3_ss1	A3_ss2	A3_ss3
	A4	A4_01	A4_02	A4_03	A4_04	A4_05	A4_ss1	A4_ss2	A4_ss3
	A5	A5_01	A5_02	A5_03	A5_04	A5_ss1	A5_ss2	A5_ss3
	A6	A6_01	A6_02	A6_03	A6_04	A6_05	A6_ss1	A6_ss2	A6_ss3
	A7	A7_01	A7_02	A7_03	A7_04	A7_ss1	A7_ss2	A7_ss3
	A8	A8_01	A8_02	A8_03	A8_04	A8_05	A8_ss1	A8_ss2	A8_ss3
	ADJ
Design 22 and 23
	L1	L1_01	L1_02	L1_03	L1_04	L1_05	L1_06	L1_07	L1_08	L1_09	L1_10	L1_11	L1_12
		L1_ss1	L1_ss2	L1_ss3	L1_ss4	L1_ss5
	L2	L2_01	L2_02	L2_03	L2_04	L2_05	L2_06	L2_07	L2_ss1	L2_ss2	L2_ss3
	L3
	M1	M1_01	M1_02	M1_03	M1_04	M1_05	M1_06	M1_07	M1_ss1	M1_ss2	M1_ss3
	M2 (#22)	M2_01	M2_02	M2_03	M2_04	M2_05	M2_06	M2_07	M2_08	M2_ss1	M2_ss2	M2_ss3
	M2 (#23)	M2_3hb_1	M2_3hb_2	M2_3hb_3	M2_3hb_4
	M3	M3_01	M3_02	M3_03	M3_04	M3_05	M3_06	M3_07	M3_ss1	M3_ss2	M3_ss3
	R1
	R2	R2_01	R2_02	R2_03	R2_04	R2_05	R2_06	R2_07	R2_ss1	R2_ss2	R2_ss3
	R3	R3_01	R3_02	R3_03	R3_04	R3_05	R3_06	R3_07	R3_08	R3_09	R3_10	R3_11
		R3_ss-618_1	R3_ss-618_2	R3_ss-618_3	R3_ss-618_4	R3_ss-618_5	R3_ss-618_6	R3_ss-618_7
	A1	A1_01	A1_02	A1_03	A1_04	A1_ss1	A1_ss2	A1_ss3
	A2	A2_01	A2_02	A2_03	A2_04	A2_05	A2_ss1	A2_ss2	A2_ss3
	A3	A3_01	A3_02	A3_03	A3_04	A3_ss1	A3_ss2	A3_ss3
	A4	A4_01	A4_02	A4_03	A4_04	A4_05	A4_ss1	A4_ss2	A4_ss3
	A5	A5_01	A5_02	A5_03	A5_04	A5_ss1	A5_ss2	A5_ss3
	A6	A6_01	A6_02	A6_03	A6_04	A6_05	A6_ss1	A6_ss2	A6_ss3
	A7	A7_01	A7_02	A7_03	A7_04	A7_ss1	A7_ss2	A7_ss3
	A8	A8_01	A8_02	A8_03	A8_04	A8_05	A8_ss1	A8_ss2	A8_ss3
	ADJ
Design 24
	L1	L1_01	L1_02	L1_03	L1_04	L1_05	L1_06	L1_07	L1_08	L1_09	L1_10	L1_11	L1_12
		L1_ss1	L1_ss2	L1_ss3	L1_ss4	L1_ss5
	L2	L2_01	L2_02	L2_03	L2_04	L2_05	L2_06	L2_07	L2_ss1	L2_ss2	L2_ss3
	L3	L3_01	L3_02	L3_03	L3_04	L3_05	L3_06	L3_07	L3_08	L3_ss1	L3_ss2	L3_ss3
	M1
	M2	M2_01	M2_02	M2_03	M2_04	M2_05	M2_06	M2_07	M2_08	M2_ss1	M2_ss2	M2_ss3
	M3
	R1	R1_01	R1_02	R1_03	R1_04	R1_05	R1_06	R1_07	R1_08	R1_ss1	R1_ss2	R1_ss3
	R2	R2_01	R2_02	R2_03	R2_04	R2_05	R2_06	R2_07	R2_ss1	R2_ss2	R2_ss3
	R3	R3_01	R3_02	R3_03	R3_04	R3_05	R3_06	R3_07	R3_08	R3_09	R3_10	R3_11
		R3_504_1	R3_504_2	R3_ss2	R3_ss3	R3_ss4	R3_ss5	R3_ss6
	A1	A1_01	A1_02	A1_03	A1_04	A1_ss1	A1_ss2	A1_ss3
	A2	A2_01	A2_02	A2_03	A2_04	A2_05	A2_ss1	A2_ss2	A2_ss3
	A3	A3_01	A3_02	A3_03	A3_04	A3_ss1	A3_ss2	A3_ss3
	A4	A4_01	A4_02	A4_03	A4_04	A4_05	A4_ss1	A4_ss2	A4_ss3
	A5	A5_01	A5_02	A5_03	A5_04	A5_ss1	A5_ss2	A5_ss3
	A6	A6_01	A6_02	A6_03	A6_04	A6_05	A6_ss1	A6_ss2	A6_ss3
	A7	A7_01	A7_02	A7_03	A7_04	A7_ss1	A7_ss2	A7_ss3
	A8	A8_01	A8_02	A8_03	A8_04	A8_05	A8_ss1	A8_ss2	A8_ss3
	ADJ	ADJ_7hb_1	ADJ_7hb_2	ADJ_7hb_3	ADJ_7hb_4	ADJ_7hb_5	ADJ_7hb_6	ADJ_7hb_7	ADJ_7hb_8	ADJ_7hb_9	ADJ_7hb_10	ADJ_7hb_11	ADJ_7hb_12
		ADJ_7hb_13	ADJ_7hb_14	ADJ_7hb_15

## Sheet: Adjuster strut staples
For the structures in Fig. 3 and Fig. 5, required adjuster strut staples corresponding to the adjuster length are summarized as below.
	Length of the dsDNA adjuster
	504 nt	483 nt	462 nt	441 nt	420 nt	399 nt	357 nt	336 nt	315 nt	252 nt	210 nt	189 nt	168 nt	147 nt	84 nt
ADJ_01
ADJ_02
ADJ_03
ADJ_04(s)														(s)
ADJ_05(s)												(s)
ADJ_06
ADJ_07
ADJ_08(s)									(s)
ADJ_09(s)							(s)
ADJ_10(s)						(s)
ADJ_11(s)				(s)
ADJ_12(s)		(s)

## Sheet: List of staple sequences
Reference staple set
Color	Name	Sequence (5'->3')
	L1_01	TGCCCTGACGACAGATGCCGAACTCGATTATTAAAACAGGGT
	L1_02	CCAAATCAACCTTCATCTACTTAGTCATCGCACGAAGGTCAT
	L1_03	GCTCATTCAGCAGGCGCAGACGGTAAAGTACGAAAGAGCTTT
	L1_04	TTTTTCTGTATGGGATTAAAGTTTTACAGACTGAATAAGGCT
	L1_05	TTCGGAGTGAGAATAGAGTAGCATATCTTGAATATTCATTAC
	L1_06	AAAACAACTTTCAACAGTCATAGTGGCTGACGTAACAAAGCT
	L1_07	TATATTCCCATTAATACGTAATGCCACTCTGATAATTTT
	L1_08	GCAGGGAGACTTTTCACCAACCTAAAACAACGGAGCAAA
	L1_09	TTGCGGGACAGAGGGCAAAAGAATACACACCAAGCAGCC
	L1_10	AGCAACGGCTATCGTCATTTCGAGGTGAATTCAAAAGGGCG
	L1_11	GAGGAAGTTTGGTCGCTGCCGACAATGACAAATAATAAATT
	L1_12	GAGGACTAAAGTTAAAGCAGCTTGATACCGAAAATCTCATT
	L1_ds1	GTGTGACCTGCTCCATGTAAGAGTATCCACAGAACACTGAGTTTCG
	L1_ds2	CCATGTACCGTACAGCCCTTTCAGCACGTTGATAGTTGCGAGGCTT
	L1_ds3	TGTACCGGAACGAGGCGCATAGGCTTAGCGTACAATAGGAAC
	L1_ss4	ACGATCTTTGCTAAAAGGCTCTCTTAAAGCCGCTT
	L1_ss5	AAACCAATCATAAGGGAAAACGGTGTGTCGTC
	L2_01	GAGATGGTTTCATTATAACAACATTAATGCAAACCCTCGTTT
	L2_02	CAAGCAAACTCCAACAGTTTGATAGGACGTTAAATTGGGCTT
	L2_03	CGATCAAAGCGAACCAGCGGATGGACTGGCTAATTTCAACTTTAA
	L2_04	ATAGCGTGGTAATAAGCAACACTATCATGATACATGCAT
	L2_05	TCGTCATAAAAGAAGTTTACCAGACGACATACCACAGCC
	L2_06	TGCCAGAGGGCCAATACAATCAAAAATCAGGGCGGATTAAC
	L2_07	CTTTTGCAAATATTCAGAAAACGAGAATAAGAGGAATT
	L2_ss1	GCCAAACGAACTAACGGACCAGTCAAGAGGTC
	L2_ss2	ATTTTTGACCGGAAAAAGATTGACCATATGCGGAA
	L2_ss3	CAACTATTACAGGTAGAATTTAAGACTTAGAG
	L3_01	AGCAAATATTGCATGTCGCTATCAATATTCAAGTAATGGAAG
	L3_02	CGTTAATATTTGAACGGAGTCTGGAGTCAAACAAAAGGCCCT
	L3_03	CCTCGAGTAGATTTAGTCAACATGTGTACCCAAGATTGTATA
	L3_04	TTGGTTGATTCCCAATTCTAAAGTAAAACTATAAATTGTAAA
	L3_05	TTAGCAAAACGCAAAAATGCAATGCCTGACCGTTCATAA
	L3_06	GCCTCAGTGCGGGATGTAGGTAAAGATTTCACCATTCAT
	L3_07	CCTTTATTTCAATTAAGCATTAACATCCAATATGGTCATAG
	L3_08	GTAATACTTTAGCATAACAATTCTACTAATATATATTTCAA
	L3_ss1	CTGAAGAGATCTACAAAGAATCATATTTTAAA
	L3_ss2	TATGCAACTGCGAAGTTTAGCGTAGTAGCAATAAA
	L3_ss3	TATGGGTCATTGCCTGAGTAATCGTACGGTGT
	M1_01	CAGCTCATTTCCAGCTTCAAACGGCCGTGCACAGCCAGTCAG
	M1_02	CCCCACAACATACGAGCAATGAGTCATTAAATTTTGTTAAAT
	M1_03	CGTTGTTATCCGCTCACTAATTGCCCTGTAGTTTAACCAATAGGA
	M1_04	CCTCTTCTGTTGGGGGAAGATCGCACTCTCTGCCAGATC
	M1_05	TGGCGAATCGCCATCTTTCCGGCACCGCTGGGCGCAATT
	M1_06	GCTGCGCAACGCTATTATTGTAAAACGACGGTCTAGAGGTT
	M1_07	GCGCCATAGGGGGAAGGGTTTTCCCAGTGAGCTCGATC
	M1_ss1	TGAGATTCTCCGTGGGAATCATCAAGAGCTAA
	M1_ss2	CTCACATAATTCCAGGGTACCCACGACGCGCCAGC
	M1_ss3	GTAACGGATTGACCGTAATGGCCTTGTTGCGC
	M2_01	TTAAAGGGATTTGACGAACGCTGCCGTGGCGGTAAAGCGTCT
	M2_02	ACGGTACGCCAGGGCGCCCCGCCGTTGACGGCTAAAGGAACG
	M2_03	TGATTTCACCAGTGAGATGTCGTGTAACGTGCAGGAGGCCGA
	M2_04	TCCGGGCGCCAGGGTGGGAATCGGGGTTGCTTTTAGACAGGA
	M2_05	CCCGAGATGGCCCAGGGGTCGAGGTGCCAGAAAGGGCCC
	M2_06	GTTCCAGAAAAACCACTAAATCGGAACCGGAAAGCGCGG
	M2_07	ATCAGGGCGATAGGGTTCCGAAATCGGCAAACCGCCTGAAG
	M2_08	TCAAAGGGCGTTTGGAAAAATCCTGTTTGATGCAGCAACGG
	M2_ss1	GGAACAAGTGTAGCGGTCGCACGTACCAGCTG
	M2_ss2	CATTAATTTTTTCTGAGAGTTGGTGGTTGAGTGTT
	M2_ss3	CGAAGCGTAACCACCACAGTACTATCCAACGC
	M3_01	GGCCACCGAGTTAGTAAATCCAGACATTTTGCGACCAGCGTA
	M3_02	GAAAGTTGAAAGGAATTCTAACAAACTTGCCATAATCAGTGA
	M3_03	TGCCTGGTCAGTTGGCACCGTCAATCTTTGATAAAAGAGTCTGTC
	M3_04	ATTAGTCGCACAGAATTCACCAGTCACAACGCTCAAAAT
	M3_05	TGATAGCCTGAAAGTAATAAAAGGGACACATGGAAACCT
	M3_06	AGAATACGTGTTTAATGAGGCGGTCAGTATTCAGCAGCATC
	M3_07	TTCTGACCCTAAAAGCAGAAGATAAAACAAGCATCATA
	M3_ss1	GTCTGCCTTGCTGGTAATTAACATCCTAATAG
	M3_ss2	ATTAGAGAATCAACAAATCTAAGAGGTGCGCGAAC
	M3_ss3	CCTAACAATATTACCGCCCAATACTTAGATAA
	R1_01	ACCTCCGGCTAAGACGCTCTGTAATCATTTGATTACCTAACG
	R1_02	ATATAACTATAACATAGTTAATTTAATTAATGATGAAATTTT
	R1_03	TGATTGCGGAACAAAGATTTACAAAGTCAATCTACCTTTTTA
	R1_04	TCAAGTTTGAGTAACATCGTATTATTAGATTTAGGTTGGGTT
	R1_05	AACAGAAATTGCTTAATTATTCATTTCAAATTACCTTCC
	R1_06	TAGATTTAAACAATGAGCAAAAGAAGATTACATTTCAAT
	R1_07	GATTCGCCTGATAAAGAGGGTTAGAACCTACCATCATATTT
	R1_08	ACATCGGGAGTCAGGTTTTATACTTCTGAATATGATGGAAC
	R1_ss1	TTTATGAATAACCTTGCTTGAGAAGACAATTC
	R1_ss2	GACAACTTATCATTTTATCAGAATGGAAAATTGCG
	R1_ss3	AATTATCGTCGCTATTAACGATAGCAATCCTT
	R2_01	CAAAGAACGCTAATGGTAATCATAGTATAAAAACATGTCAAA
	R2_02	ATTTAGCAAGCAAATCAGCGAGGCACCGACCCAATCGCAAGA
	R2_03	ATCAGGAATCATTACCGCCCGACTCTAAATTGAGAAAACTTTTTC
	R2_04	CAACATGATTCTGTTATTTAACAACGCCGCCAACGGGGT
	R2_05	AACGCGCGTACCGAAATTTAGGCAGAGGACAAATTACTC
	R2_06	AGGTAAAGTATTCAGCTAGCATGTAGAAACCCAAGAACCTC
	R2_07	ATATAAACTGTTTAAATATCCCATCCTAGTACCGCCTT
	R2_ss1	AACAAGAATAAACACCGGTTGAAATGTTTTAG
	R2_ss2	CGAACCTCGCCCAAAAACCAAATTTACGAATGCAG
	R2_ss3	ACCAATTACTAGAAAAAGTTCTGACTGCGGGA
	R3_01	GACTCCTTATTTACCAGAAAGTAAAAGCCCAAGAGATAGCAT
	R3_02	TACATAAAGGTAAAAGACATATGGCCAAAGAATTATTCAATT
	R3_03	ATATACCAACGCTAACGTGCTATTCCGAGGAGGCATGATTAA
	R3_04	AAAATAGAATTAACAGCGCTAATATCAGATAATAACAAA
	R3_05	AGAATAACATAAGGGCACCGTAAATTTATCCCAATTACAGAG
	R3_06	AGCCAGCCCGACTTAAATATTGACGGAACAAAAGGGCCT
	R3_07	TAGACGGGAGCAGCCTTCCAAATAAGAAACGCCAGTTAGAG
	R3_08	CATTTAAACAGGGAAGCACCCACAAGGGGAGGGAAGGTGAGC
	R3_09	ATCACCGTCAAAAATCACCAATGAAACCATCCAAGTTTGCG
	R3_10	AGTTGCAGATAGCTATTTTGTCACATCAACCGATTGAAAAGTA
	R3_ss1	CAAGAGCCCTTTTTAAGAAAGGAAATTGCACC
	R3_504_1	GCGAGCGTTTGCTATCCTGAATCTAACAGCCATATTTCTTG
	R3_504_2	TTATTCGGTCATAGCCCAAATCACAGACACCTAGAAAATACA
	R3_504_3	ACCACCCTCAGCAGCTACAATTTCAAACAAAGTACGCAGTATG
	R3_504_4	TTAGCAAACGACGGAATAAGTTCGTCTTTTCCCTCAGAGCC
	R3_504_5	AGAACCGCCACATAATCACCTTATTACAGAATGATAGCAGAATTAG
	R3_504_6	ACATATCAATAGAAAATTAACGCAACGGAACCCGCCACCCTC
	R3_504_7	TCAGAGCAGAGCCACGGCATTGCGTCAGAACGTCACCAGTAG
	A1_01	CAGTTAGAGAGTAGTAAATGAATTAATTGTATCGGTTACCC
	A1_02	CAGCGAAAGACATTCCTGACTATTTATCAGCTTGCCCCTCAG
	A1_03	AATGTGCATCGGAACGACTCATCTTTAGGCATAGTAAGGTAA
	A1_04	CCAGGACCAACTTCTACGTTAATAAAAAGGAATTACGGATAGT
	A1_ss1	TTTCCAGACGTTACAAAGAGGAGAAACACCAG
	A1_ss2	AACGAGTAGTGGGAAGAAAAATTGCTTTAAT
	A1_ss3	TGCTCCTGTCAGGAAAGCAAATCTTTACAGACTGG
	A2_01	AATAAACCTTATGCGATAGATTCATCAGTAGGGTAGCTTAAT
	A2_02	TCATTGTGAATTAAGCCCCAAAAACAGGCGGTTGAATTTTTGTAA
	A2_03	GCAAAAATCATACAGGAATGCTTTACAAATATAGTGAGATTT
	A2_04	AGGAGATAAAAACCAAAACCCTCATATGCCGGCGTACATTTC
	A2_05	ATTAATATTTTGGATAAAAATTTTTCACAAGGCAAAGAA
	A2_ss1	CTTAATTTCGAGCTAAGACTTAACA
	A2_ss2	GTTCATTGAATCCCCCTAGAATAGCGAGAGG
	A2_ss3	CAGATAATGCTGTAGCTTTGACCATTAGACGTTTTAATGCTG
	A3_01	GCAATAAAGTGTTTCCATATAACAGGGCGCGAGCTGATCGG
	A3_02	TCGGTTGTACCACGCAAGCTTGCAAAAGGTGGCATAGCTAAA
	A3_03	GCGATAAAACATTATGAGTGAGAAAGGTATCGGCCTCAAAGG
	A3_04	AGACAGCAAACAAACAACCCGTCGGGGGACGACGACAGCGCCT
	A3_ss1	CTGGAAGTTTCAAAGAATCGATTGTTAAAATT
	A3_ss2	CGCATTAAATTGTGAGCGAGTAGAAGCCTGG
	A3_ss3	GGTGCCTCGGAAGCGGTCGACCCAGTGCGTGCGGG
	A4_01	TTTATATAATTCGCGTCTGGGATAGGTCAGGCGCTAGGCGTT
	A4_02	ACGCCATCAAAACAGAGCGGGAGCTAAACTTTCCTGCGCTGGGAA
	A4_03	TTCAATCCCTTATAAATAAGTTGGGGTCATAGCGCGTTGGTG
	A4_04	TAGATTCTGGTGCCGGCCAAATCAAAAAGGAGCTGATTGCCC
	A4_05	AGCGGTTTTTTCTACGTGAACCATCATTCAAAAGAATAG
	A4_ss1	TCACTGCGTGAAATAATCATGTAAC
	A4_ss2	GCCTGTGCTGCAAGGCGACAAACCAGGCAAA
	A4_ss3	AGACCAGTCGGGAAACCCGGGCAACAGCTGTTTCCTGTCCGC
	A5_01	CGCGTTATCTAAGGTTTGCGTATTACGCTGGTTTGCGTTTA
	A5_02	CCACTATTAAAGTGCCTGCAACACCCAGCAGGCGACAAGAGT
	A5_03	ATTTTAACGTGGACTCCGAGCCCCCGTTACATTGGCAGCAAT
	A5_04	GAGCCGCTTAATGCTCAAACTATCGGAAATGGATTATATGCCA
	A5_ss1	GCGGGGAGAGGCAACCGCTACAGAATCCTGAG
	A5_ss2	AAGTGTTTTTTGAGTAGAAGAACGTATCTTT
	A5_ss3	AGGAGCAGAGGAAGTGAGAGCAACACCGAATGGCT
	A6_01	ATTAATAACCGTTGTAGAGCCATTGCAACAATCAATATTTAT
	A6_02	CATCACGCAAATTCATAGGTCTGAGAGAAGTGAATATGTGAGATG
	A6_03	TTATCATATCAAAATTACCGAACGACAAATATTAAGGAAAAA
	A6_04	CGCTTTCTGGCCAACAAAATCGCGCCAGTACACAGAGCGGAA
	A6_05	GAAAAGAGGCGTGAATACCAAGTTAATATTTGCACGTAA
	A6_ss1	TACATTTTCAATATTGAACCTACCA
	A6_ss2	CCACATCGCCATTAAAACAGAGATAGAACCC
	A6_ss3	CAATAGAAGTATTAGACAACCACCAGAAGAACCCTCAAGAGG
	A7_01	CTTAAGGCTTATATTAATTTTAAATCAATATAATCCTCAAA
	A7_02	AGATGAATATACGAAATCGGCTGTGATTGTTTGGATAACGTC
	A7_03	ACGACAGTAACAGTACCCAAACATCATGAGAATCGCCACCAG
	A7_04	ACAATCCCTTAGAAGGCGTTAAATAGTAGGGCTTAATAGTTTC
	A7_ss1	TGCCCGAACGTTCCCCTTGAAATGTAAATGCT
	A7_ss2	GATGCAAATCGTGTGATAAATAATGGTATTC
	A7_ss3	TAAGAACGATATAGATCATTCAATCAATCAATAAA
	A8_01	CTTGGGTTAATTTCATCCCTGTTTAGTATATAGCTATCTAAT
	A8_02	AAATATATTTTAAATACCCAAAAGAACTAACGCAATTACCGAAAA
	A8_03	TTTGATTTTTTGTTTACCTGAACAAAGCAAGCCACATATGCG
	A8_04	TTATCATTTTCGAGCCAGTCAGAGGGAAATAGCGGAGCCTAA
	A8_05	CAATGTAATTGTGAACACCCTGAACGTACGTCAAAAATG
	A8_ss1	GGTTTTGTCATCGTGAGAACAGAAA
	A8_ss2	AATTCAACAATAGATAAAAAGTAATAAGAGA
	A8_ss3	AACAAATCAAGATTAGTAGCGTCTTTCCATTTTTATTTAAGC
	ADJ_01	CACCCTCAGAGCCACCACCCTCATTTTCAGGGATAGCAAGCC
	ADJ_02	GTTTAGTACCGCCACCCTCAGAACCGCCACCCTCAGAACCGC
	ADJ_03	TATAAGTATAGCCCGGAATAGGTGTATCACCGTACTCAGGAG
	ADJ_04	TTTGCTCAGTACCAGGCGGATAAGTGCCGTCGAGAGGGTTGA
	ADJ_05	GAGGCTGAGACTCCTCAAGAGAAGGATTAGGATTAGCGGGGT
	ADJ_06	GCCTATTTCGGAACCTATTATTCTGAAACATGAAAGTATTAA
	ADJ_07	TGCCTTGAGTAACAGTGCCCGTATAAACAGTTAATGCCCCCT
	ADJ_08	ATGATACAGGAGTGTACTGGTAATAAGTTTTAACGGGGTCAG
	ADJ_09	CTCTGAATTTACCGTTCCAGTAAGCGTCATACATGGCTTTTG
	ADJ_10	AAACAAATAAATCCTCATTAAAGCCAGAATGGAAAGCGCAGT
	ADJ_11	CAGGAGGTTGAGGCAGGTCAGACGATTGGCCTTGATATTCAC
	ADJ_12	AGCCGCCACCAGAACCACCACCAGAGCCGCCGCCAGCATTGA
Additional staples
Color	Name	Sequence(5'->3')
	L1_ss1	GTGTGACCTGCTCCATGTAAGAGTATCCACAG
	L1_ss2	ACAGCCCTTTCAGCACGTTGATAGTTGCGAGGCTT
	L1_ss3	TGTACCGGAACGAGGCGCATAGGCTTAGCGTA
	L1_ds4	GATAGCAAGCCACGATCTTTGCTAAAAGGCTCTCTTAAAGCCGCTT
	L1_ds5	AAACCAATCATAAGGGAAAACGGTGTGTCGTCCATTTTCAGG
	L2_ds1	GCCAAACGAACTAACGGACCAGTCAAGAGGTCAACCGCCACC
	L2_ds2	GCCACCCTCAGATTTTTGACCGGAAAAAGATTGACCATATGCGGAA
	L2_ds3	CAACTATTACAGGTAGAATTTAAGACTTAGAGGTTTAGTACC
	L3_ds1	CTGAAGAGATCTACAAAGAATCATATTTTAAATATAAGTATA
	L3_2hb_1	TAGCTGAAGAGATCTACAAAGGCTATCAATATTCAACCGTTC
	L3_2hb_2	CAATATGGGTCATTGCCTGAGAGTCTGGAGTCAAATCACCAT
	L3_3hbz_1	ATGGTCAATAACCTCGAGTAGATTTAGTCAACATG
	L3_3hbz_2	TTTTAAATATGCAACTGCGAAGTTTAGCTATATTT
	L3_3hbz_3	TCATTTGGTTGATTCCCAATTCTAAAGTACGGTGT
	M2_ds1	GGAACAAGTGTAGCGGTCGCACGTACCAGCTGGCCTATTTCG
	M2_ds2	TAATGCCCCCTCATTAATTTTTTCTGAGAGTTGGTGGTTGAGTGTT
	M2_ds3	CGAAGCGTAACCACCACAGTACTATCCAACGCTATAAACAGT
	M2_2hb_1	AAGGGAACAAGTGTAGCGGTCACGCTGCCGTGGCGAGAAAGG
	M2_2hb_2	CGGCGAAGCGTAACCACCACACCCGCCGTTGACGGGGAAAGC
	M2_3hb_1	GGGGTCGAGGTGCCAGAAAGGAAGGGAACAAG
	M2_3hb_2	ACTAAATCGGAACCGGAAAGCCGGCGAAGCGT
	M2_3hb_3	TGTAGCGGTCACGCTGCCGTGGCGGTAAAGC
	M2_3hb_4	AACCACCACACCCGCCGTTGACGGCTAAAGG
	M2_4hb_1	TGGCCCAGGGGTCGAGGTGCCAGAAAGGAAGGGAACAAGTGT
	M2_4hb_2	AAAAACCACTAAATCGGAACCGGAAAGCCGGCGAAGCGTAAC
	M2_4hb_3	AGCGGTCACGCTGCCGTGGCGGTAAAGCGTCTATCAGGGCGA
	M2_4hb_4	CACCACACCCGCCGTTGACGGCTAAAGGAACGTCAAAGGGCG
	M2_6hb_1	CGATGGCCCAGGGGTCGAGGTGCCAGAAAGGAAGGGAACAAG
	M2_6hb_2	GCGAAAAACCACTAAATCGGAACCGGAAAGCCGGCGAAGCGT
	M2_6hb_3	TGTAGCGGTCGCACGTATAACGTGCAGGAGGCCGATTAAAGG
	M2_6hb_4	AACCACCACAGTACTATGGTTGCTTTTAGACAGGAACGGTAC
	M2_6hb_5	GATTTGACGAACGCTGCCGTGGCGGTAAAGCGTCTATCAGGG
	M2_6hb_6	GCCAGGGCGCCCCGCCGTTGACGGCTAAAGGAACGTCAAAGG
	R1_2hb_1	TTTTTTATGAATAACCTTGCTTCTGTAATCATTTGAATTACC
	R1_2hb_2	AACAATTATCGTCGCTATTAATTAATTTAATTAATTACATTT
	R1_3hb_1	TTTATGAATAACCTTGCTTGAGAAGAGTCAAT
	R1_3hb_2	AAGACGCTCTGTAATCATTTGAATTACCTTT
	R1_3hb_3	AATTATCGTCGCTATTAACGATAGCTTAGATT
	R1_3hb_4	AACATAGTTAATTTAATTAATTACATTTAAC
	R3_ds1	CAAGAGCCCTTTTTAAGAAAGGAAATTGCACCAGCCGCCACC
	R3_ss2	CAGCTACAATTTCAAACAAAGTACGCAGTATG
	R3_ss3	TTAGCAAACGACGGAATAAGTTCGTCTTTTC
	R3_ss4	ATAATCACCTTATTACAGAATGATAGCAGAATTAG
	R3_ss5	ACATATCAATAGAAAATTAACGCAACGGAACC
	R3_ss6	AGAGCCACGGCATTGCGTCAGAACGTCACCAGTAG
	R3_483_1	AGAACCACCACCAGCTACAATTTAAAACAAAGTACGCAGTATG
	R3_483_2	TTAGCAAACGACGGAATAAGTTCGTCAAAATAGCCGCCACC
	R3_483_3	ACCACCCTCAGCACCGGATTTGCCAACAGAATGATAGCAGAATTAG
	R3_483_4	ACATATCAATAGAAAATTAACGCAACCACCACCCTCAGAGCC
	R3_483_5	CCGCCACCGGAACCGTCATAGGCGTCAGAACGTCACCAGTAG
	R3_483_6	GCGTCTTTTCATTATCCTGAATCTAACAGCCATATTTCTTG
	R3_483_7	TTACCCCCTTATTAGCGACCAGAGAGACACCTAGAAAATACA
	R3_462_1	GCCAGCATTGACAGCTACAATTTACAACAAAGTACGCAGTATG
	R3_462_2	TTAGCAAACGACGGAATAAGTTCGCGGAACCCAGAGCCGCC
	R3_462_3	AGAACCACCACAGAGCCATTTCATAACAGAATGATAGCAGAATTAG
	R3_462_4	ACATATCAATAGAAAATTAACGCAAAACCGCCAGCCGCCACC
	R3_462_5	CCCTCAGTCCCTCACCTTATTGCGTCAGAACGTCACCAGTAG
	R3_462_6	GCGATCAAAATCTATCCTGAATCTAACAGCCATATTTCTTG
	R3_462_7	TTAAGCGTTTGCCATCTCCACCGGAGACACCTAGAAAATACA
	R3_441_1	AGGCAGGTCAGCAGCTACAATTTGAAACAAAGTACGCAGTATG
	R3_441_2	TTAGCAAACGACGGAATAAGTTCGGCCACCACAGGAGGTTG
	R3_441_3	GCCAGCATTGACCGGAACAAAATCAACAGAATGATAGCAGAATTAG
	R3_441_4	ACATATCAATAGAAAATTAACGCAACTCAGAGCAGAGCCGCC
	R3_441_5	CCACCACCCGCCACGTTTGCCGCGTCAGAACGTCACCAGTAG
	R3_441_6	GCGCCGGAACCATATCCTGAATCTAACAGCCATATTTCTTG
	R3_441_7	TTAATCTTTTCATAATCCGCCTCCAGACACCTAGAAAATACA
	R3_420_1	TTGATATTCACCAGCTACAATTTGGAACAAAGTACGCAGTATG
	R3_420_2	TTAGCAAACGACGGAATAAGTTCGAACCGCCACGATTGGCC
	R3_420_3	AGGCAGGTCAGTCCCTCAAACCAGAACAGAATGATAGCAGAATTAG
	R3_420_4	ACATATCAATAGAAAATTAACGCAACACCCTCCAGGAGGTTG
	R3_420_5	GCATTGAAGAACCGTTTCATAGCGTCAGAACGTCACCAGTAG
	R3_420_6	GCGGCCACCACCTATCCTGAATCTAACAGCCATATTTCTTG
	R3_420_7	TTAATCAAAATCACCGGGAGCCGCAGACACCTAGAAAATACA
	R3_399_1	ATCCTCATTAACAGCTACAATTTCCAACAAAGTACGCAGTATG
	R3_399_2	TTAGCAAACGACGGAATAAGTTCGCTCAGAGAAACAAATAA
	R3_399_3	TTGATATTCACCCGCCACACCACCGACAGAATGATAGCAGAATTAG
	R3_399_4	ACATATCAATAGAAAATTAACGCAAACCGCCAACGATTGGCC
	R3_399_5	AGGTCAGCCCTCAGAAAATCAGCGTCAGAACGTCACCAGTAG
	R3_399_6	GCGGAACCGCCTTATCCTGAATCTAACAGCCATATTTCTTG
	R3_399_7	TTACCGGAACCAGAGCCCCTCAGAAGACACCTAGAAAATACA
	R3_378_1	GAAAGCGCAGTCAGCTACAATTTGCAACAAAGTACGCAGTATG
	R3_378_2	TTAGCAAACGACGGAATAAGTTCGCACCCTCAGCCAGAATG
	R3_378_3	ATCCTCATTAAAGAACCGCGCCTCCACAGAATGATAGCAGAATTAG
	R3_378_4	ACATATCAATAGAAAATTAACGCAACAGAGCCAAACAAATAA
	R3_378_5	TATTCACACCACCCAACCAGAGCGTCAGAACGTCACCAGTAG
	R3_378_6	GCGCTCAGAGCCTATCCTGAATCTAACAGCCATATTTCTTG
	R3_378_7	TTAGCCACCACCGGAACCCACCCTAGACACCTAGAAAATACA
	R3_357_1	ACCGTTCCAGTCAGCTACAATTTGAAACAAAGTACGCAGTATG
	R3_357_2	TTAGCAAACGACGGAATAAGTTCGACCGCCACTCTGAATTT
	R3_357_3	GAAAGCGCAGTCCCTCAGAGAGCCGACAGAATGATAGCAGAATTAG
	R3_357_4	ACATATCAATAGAAAATTAACGCAAACCCTCAAGCCAGAATG
	R3_357_5	TCATTAAGAGCCGCACCACCGGCGTCAGAACGTCACCAGTAG
	R3_357_6	GCGCCACCCTCATATCCTGAATCTAACAGCCATATTTCTTG
	R3_357_7	TTAGAACCGCCTCCCTCAGCCACCAGACACCTAGAAAATACA
	R3_336_1	CATGGCTTTTGCAGCTACAATTTCTAACAAAGTACGCAGTATG
	R3_336_2	TTAGCAAACGACGGAATAAGTTCGCAGAGCCAAGCGTCATA
	R3_336_3	ACCGTTCCAGTACCACCCCCTCAGAACAGAATGATAGCAGAATTAG
	R3_336_4	ACATATCAATAGAAAATTAACGCAACGCCACCCTCTGAATTT
	R3_336_5	GCGCAGTAGAACCACGCCTCCGCGTCAGAACGTCACCAGTAG
	R3_336_6	GCGACCGCCACCTATCCTGAATCTAACAGCCATATTTCTTG
	R3_336_7	TTACTCAGAGCCGCCACTCAGAGCAGACACCTAGAAAATACA
	R3_315_1	AGTGTACTGGTCAGCTACAATTTCCAACAAAGTACGCAGTATG
	R3_315_2	TTAGCAAACGACGGAATAAGTTCGACCCTCAATGATACAGG
	R3_315_3	CATGGCTTTTGGAGCCGCGCCACCCACAGAATGATAGCAGAATTAG
	R3_315_4	ACATATCAATAGAAAATTAACGCAAACCACCAAAGCGTCATA
	R3_315_5	TTCCAGTCCAGAGCAGAGCCGGCGTCAGAACGTCACCAGTAG
	R3_315_6	GCGTCAGAGCCATATCCTGAATCTAACAGCCATATTTCTTG
	R3_315_7	TTACCACCCTCAGAACCCACCAGAAGACACCTAGAAAATACA
	R3_252_1	TAATGCCCCCTCAGCTACAATTTAGAACAAAGTACGCAGTATG
	R3_252_2	TTAGCAAACGACGGAATAAGTTCGAGCCGCCTATAAACAGT
	R3_252_3	AACAGTGCCCGGCCAGCACACCAGAACAGAATGATAGCAGAATTAG
	R3_252_4	ACATATCAATAGAAAATTAACGCAAGAGGTTGTGCCTTGAGT
	R3_252_5	GGGTCAGAGGCAGGAGCCACCGCGTCAGAACGTCACCAGTAG
	R3_252_6	GCGACCACCACCTATCCTGAATCTAACAGCCATATTTCTTG
	R3_252_7	TTAACCCTCAGAGCCGCTTGACAGAGACACCTAGAAAATACA
	R3_189_1	CTCCTCAAGAGCAGCTACAATTTGCAACAAAGTACGCAGTATG
	R3_189_2	TTAGCAAACGACGGAATAAGTTCGAGGTCAGGAGGCTGAGA
	R3_189_3	GAAAGTATTAAACGATTGTTGACAGACAGAATGATAGCAGAATTAG
	R3_189_4	ACATATCAATAGAAAATTAACGCAATATTCACTCTGAAACAT
	R3_189_5	CTATTATAAACAAACCACCAGGCGTCAGAACGTCACCAGTAG
	R3_189_6	GCGGAGGTTGAGTATCCTGAATCTAACAGCCATATTTCTTG
	R3_189_7	TTAAGCCGCCGCCAGCAGCCTTGAAGACACCTAGAAAATACA
	R3_168_1	ATTAGCGGGGTCAGCTACAATTTCGAACAAAGTACGCAGTATG
	R3_168_2	TTAGCAAACGACGGAATAAGTTCGATTGGCCAAGGATTAGG
	R3_168_3	CTCCTCAAGAGTTGATATGTTGAGGACAGAATGATAGCAGAATTAG
	R3_168_4	ACATATCAATAGAAAATTAACGCAACAAATAAGAGGCTGAGA
	R3_168_5	GTATTAAATCCTCACGCCGCCGCGTCAGAACGTCACCAGTAG
	R3_168_6	GCGCAGGTCAGATATCCTGAATCTAACAGCCATATTTCTTG
	R3_168_7	TTAAGCATTGACAGGAGTCACAAAAGACACCTAGAAAATACA
	R3_147_1	ACCAGGCGGATCAGCTACAATTTTGAACAAAGTACGCAGTATG
	R3_147_2	TTAGCAAACGACGGAATAAGTTCGATATTCATTTGCTCAGT
	R3_147_3	ATTAGCGGGGTCAAACAAGTCAGACACAGAATGATAGCAGAATTAG
	R3_147_4	ACATATCAATAGAAAATTAACGCAACTCATTAAAGGATTAGG
	R3_147_5	TCAAGAGAAGCCAGATTGACAGCGTCAGAACGTCACCAGTAG
	R3_147_6	GCGGATTGGCCTTATCCTGAATCTAACAGCCATATTTCTTG
	R3_147_7	TTAGGAGGTTGAGGCAGATAAATCAGACACCTAGAAAATACA
	R3_84_1	GTACTCAGGAGCAGCTACAATTTGCAACAAAGTACGCAGTATG
	R3_84_2	TTAGCAAACGACGGAATAAGTTCGCAGAATGGTGTATCACC
	R3_84_3	GCCCGGAATAGGAAAGCGATAAATCACAGAATGATAGCAGAATTAG
	R3_84_4	ACATATCAATAGAAAATTAACGCAATGAATTTTATAAGTATA
	R3_84_5	GGGTTGAACCGTTCGGCCTTGGCGTCAGAACGTCACCAGTAG
	R3_84_6	GCGCTCATTAAATATCCTGAATCTAACAGCCATATTTCTTG
	R3_84_7	TTAATATTCACAAACAACAGTCTCAGACACCTAGAAAATACA
	R3_0_1	GATAGCAAGCCCAGCTACAATTTAGAACAAAGTACGCAGTATG
	R3_0_2	TTAGCAAACGACGGAATAAGTTCGCGTCATACATTTTCAGG
	R3_0_3	GCCACCACCCTCATGGCTATTTACCACAGAATGATAGCAGAATTAG
	R3_0_4	ACATATCAATAGAAAATTAACGCAAATACAGGCACCCTCAGA
	R3_0_5	GAACCGCAGTGTACAATGGAAGCGTCAGAACGTCACCAGTAG
	R3_0_6	GCGGTTCCAGTATATCCTGAATCTAACAGCCATATTTCTTG
	R3_0_7	TTAAGCGCAGTCTCTGATTTGATGAGACACCTAGAAAATACA
	R3_ss-618_1	CAGCTACAATTTCCAACAAAGTACGCAGTATG
	R3_ss-618_2	TTAGCAAACGACGGAATAAGTTCGATGTACC
	R3_ss-618_3	GTAACACCAAGCCCACAGAATGATAGCAGAATTAG
	R3_ss-618_4	TTAATTTTCAGGGATAGTGAGTTTAGACACCTAGAAAATACA
	R3_ss-618_5	ACATATCAATAGAAAATTAACGCAACGTCACC
	R3_ss-618_6	AGTACAACACCCTCGCGTCAGAACGTCACCAGTAG
	R3_ss-618_7	GCGAATAGGAACTATCCTGAATCTAACAGCCATATTTCTTG
	R3_ss-433_1	CAGCTACAATTTGCAACAAAGTACGCAGTATG
	R3_ss-433_2	TTAGCAAACGACGGAATAAGTTCGGGGGTTT
	R3_ss-433_3	TGCTCAGAGAAGGAACAGAATGATAGCAGAATTAG
	R3_ss-433_4	TTATGAGACTCCTCAAGTACCAGGAGACACCTAGAAAATACA
	R3_ss-433_5	ACATATCAATAGAAAATTAACGCAACGGATAA
	R3_ss-433_6	GTGCCGTAAGAGGCGCGTCAGAACGTCACCAGTAG
	R3_ss-433_7	GCGTTAGGATTATATCCTGAATCTAACAGCCATATTTCTTG
	A1_ds1	GCCACCACCCTTTTCCAGACGTTACAAAGAGGAGAAACACCAG
	A1_ds2	AACGAGTAGTGGGAAGAAAAATTGCTTTAATCACCCTCAGA
	A1_ds3	CTCAGAACCGCTGCTCCTGTCAGGAAAGCAAATCTTTACAGACTGG
	A2_ds1	GCTAAGACTTAACAGTTCATTGAATCCCCCTAGAATAGCGAGAGG
	A2_ds2	CAGATAATGCGTGTATCACCGTACTCAGGAGCTTAATTTCGA
	A2_ds3	GCCCGGAATAGTGTAGCTTTGACCATTAGACGTTTTAATGCTG
	A4_ds-42_1	AATAATCATGTAACGCCTGTGCTGCAAGGCGACAAACCAGGCAAA
	A4_ds-42_2	AGACCAGTCGAAGGATTAGGATTAGCGGGGTTCACTGCGTGA
	A4_ds-42_3	GAACCTAAGAGGGAAACCCGGGCAACAGCTGTTTCCTGTCCGC
	A5_ds1	AACAGTGCCCGGCGGGGAGAGGCAACCGCTACAGAATCCTGAG
	A5_ds2	AAGTGTTTTTTGAGTAGAAGAACGTATCTTTTGCCTTGAGT
	A8_ds-42_1	AACAAATCAACAGAGCCGCCGCCAGCATTGAGGTTTTGTCAT
	A8_ds-42_2	AACAAATCAAACGATTGGCCTTGATATTCACGGTTTTGTCAT
	A8_ds-42_3	AGAACCGTCAGGATTAGTAGCGTCTTTCCATTTTTATTTAAGC
	ADJ_04s	AAGTGCCGTCGAGAGGGTTGA
	ADJ_05s	AAGGATTAGGATTAGCGGGGT
	ADJ_08s	AATAAGTTTTAACGGGGTCAG
	ADJ_09s	AAGCGTCATACATGGCTTTTG
	ADJ_10s	AGCCAGAATGGAAAGCGCAGT
	ADJ_11s	ACGATTGGCCTTGATATTCAC
	ADJ_12s	CAGAGCCGCCGCCAGCATTGA
	ADJ_7hb_01	GTAACACTGATAGGATTTGCCGTCGAGAGGGGGTGTATACCG
	ADJ_7hb_02	CCCTCAGAATAAGTAGTAAGCGTCATACAAATCCTTTGGCCT
	ADJ_7hb_03	AACCGCCTCCCTCAGACGCCAGC
	ADJ_7hb_04	CCACCCTCAGCTCATTTCACCAGTACAAACTAC
	ADJ_7hb_05	CAGACACCGTACTCAGGAGGATAAGAGCGGGGTTATTCTGAA
	ADJ_7hb_06	CCGCCACCCCAATAGGAACCCCTCAGAGCACCACCCTCAGAA
	ADJ_7hb_07	TGATATTCCGCCACACCCTCAGAGCCACCAGATACAGGA
	ADJ_7hb_08	CGGAATATTGATATCTCAAGATTAAGAG
	ADJ_7hb_09	TAAAGCCAGAACCGTTCCTTTAACGGGGTCAG
	ADJ_7hb_10	TTGATGTACCAGGCGGTTTAGTACCGCAAACAAATATGGCTT
	ADJ_7hb_11	GAATTTATGGAAAGAGGTTGAGGCAGGTGAGCCGCGCCGCCA
	ADJ_7hb_12	GTGCCCTGCCTATTTCGGAACCTATTTTGCTCACCATGTACC
	ADJ_7hb_13	GGTAACCGCCCAGAACCACCACCACAGACGACAT
	ADJ_7hb_14	ACATGAAAGTAGAAGGATGTTTCGTTCAGGGATAGCAAGCCT
	ADJ_7hb_15	AACAGTGCCCGTATAAACAGTTAATGCCTACT
